# Supplementary material for: Finite Element Analysis of Anterior Odontoid Screw Fixation for Type II Odontoid Fractures
Source: Materials (Basel). 2026 Feb 23;19(4):825. doi: 10.3390/ma19040825 (PMC12942386; doi:10.3390/ma19040825)
Supplement: Supplementary file 1 [file materials-19-00825-s001.zip]

Archive with 3 entries (3 files):
- materials-4095396-supplementary.pdf
- Supplementary VideoS1_Deformation-Screw Fixed Vertebra.mp4
- Supplementary VideoS2_Unfractured Vertebra.mp4
